# Supplementary material for: Brain volumetric reductions in patients with thrombotic thrombocytopenic purpura
Source: PLoS One. 2025 Nov 5;20(11):e0334903. doi: 10.1371/journal.pone.0334903 (PMC12588533; doi:10.1371/journal.pone.0334903)
Supplement: S1 File — (XLSX) [file pone.0334903.s001.xlsx]

## Sheet: Cópia de Grupo CONTROLE
Measure:volume	Left-Lateral-Ventricle	Left-Inf-Lat-Vent	Left-Cerebellum-White-Matter	Left-Cerebellum-Cortex	Left-Thalamus	Left-Caudate	Left-Putamen	Left-Pallidum	3rd-Ventricle	4th-Ventricle	Brain-Stem	Left-Hippocampus	Left-Amygdala	CSF	Left-Accumbens-area	Left-VentralDC	Left-vessel	Left-choroid-plexus	Right-Lateral-Ventricle	Right-Inf-Lat-Vent	Right-Cerebellum-White-Matter	Right-Cerebellum-Cortex	Right-Thalamus	Right-Caudate	Right-Putamen	Right-Pallidum	Right-Hippocampus	Right-Amygdala	Right-Accumbens-area	Right-VentralDC	Right-vessel	Right-choroid-plexus	5th-Ventricle	WM-hypointensities	Left-WM-hypointensities	Right-WM-hypointensities	non-WM-hypointensities	Left-non-WM-hypointensities	Right-non-WM-hypointensities	Optic-Chiasm	CC_Posterior	CC_Mid_Posterior	CC_Central	CC_Mid_Anterior	CC_Anterior	BrainSegVol	BrainSegVolNotVent	lhCortexVol	rhCortexVol
1	18027.1	519.4	13395.9	44076.0	4935-05-01	3720-09-01	4230-09-01	2200-05-01	2424-06-01	1575.5	16945.3	3581-03-01	1526.2	1574.7	375.1	3508-01-01	42.2	1060.7	15042.2	566.0	12822.1	44570.0	5537-08-01	3746-03-01	4396-01-01	2411-03-01	3637-05-01	1644.8	477.3	3875-03-01	2025-09-21	947.1	0.0	2322-05-01	0.0	0.0	0.0	0.0	0.0	187.8	1026.9	364.1	339.0	353.0	941.5	992963.0	951623.0	203630654961	209708512663
2	17840.4	507.1	17395.2	52376.1	7271-05-01	3404-03-01	4466-03-01	1863.9	1421.6	1409.4	20603.9	4093-01-01	1965-07-01	1252.4	644.1	3996-01-01	33.1	707.8	12323.2	451.0	16220.7	54124.9	7440-04-01	3337-01-01	4470-06-01	1869.7	4261-07-01	2194-08-01	649.4	3946-05-01	2025-07-24	692.9	0.0	1505.3	0.0	0.0	1.0	0.0	0.0	204.6	821.9	483.9	410.8	457.5	931.1	1165904.0	1129841.0	230857659053	23203324751
3	8299-04-01	427.8	16765.9	50585.9	8214-03-01	3582-05-01	4739.0	1998-05-01	933.0	2149-05-01	22592.8	4199.0	1633.3	1128.2	587.4	4255-04-01	12.0	930.7	9960-06-01	343.7	15751.8	51425.7	7871-06-01	3739-09-01	4784-04-01	2082-01-01	4190-09-01	1765.8	616.7	4258.0	2025-08-28	802.1	0.0	847.8	0.0	0.0	0.0	0.0	0.0	150.1	1208.2	788.6	618.9	553.9	1000.3	1186235.0	1161884.0	232213224803	229045026334
4	28602.9	1043.8	13246.2	43325.3	5563-06-01	3115-01-01	4002-07-01	1655.3	1376.3	2787-09-01	16758.2	3745-03-01	1694.6	947.3	456.8	3287-07-01	77.6	1226.7	23998.9	841.7	11809.3	43632.1	5636-03-01	3110-03-01	4197-04-01	1592.4	4111-02-01	1726.3	456.6	3392-01-01	70.6	844.3	0.0	1520.1	0.0	0.0	0.0	0.0	0.0	158.9	867.3	349.4	374.0	393.9	932.8	1007546.0	946293.0	191257578242	194144675625
5	4257-09-01	508.1	13266.9	47584.1	7673-07-01	3924-01-01	5385-04-01	1927.0	797.1	1486.9	18740.9	4330.0	1903-08-01	985.4	628.0	3905-08-01	86.1	447.2	4656-06-01	549.0	12984.9	51912.4	7255-04-01	3835-08-01	5220-03-01	2011-05-01	4537-03-01	1936-09-01	683.4	4065-07-01	2025-09-22	529.5	0.0	1087.5	0.0	0.0	0.0	0.0	0.0	150.5	856.0	500.9	409.4	385.6	681.3	1041463.0	1027962.0	220469986932	222961569224
6	3266-09-01	276.8	11913.8	47117.6	6259-05-01	2989-08-01	4147-05-01	1635.7	625.7	2011-09-01	18360.5	3818-02-01	1680.2	654.0	594.4	3677-01-01	2025-04-28	515.2	3800-09-01	434.3	11272.4	47939.9	6355-06-01	3120-01-01	4147-02-01	1590.2	3759-03-01	1844.2	523.5	3699-01-01	2025-03-16	582.8	0.0	449.7	0.0	0.0	0.0	0.0	0.0	112.4	883.1	546.5	445.8	523.9	800.7	881634.0	870315.0	17259239353	169926287095
7	7641-05-01	307.4	14579.7	51938.5	7841-03-01	3219-04-01	4866-09-01	1943-08-01	1159.7	1510.3	22388.0	4146-03-01	1920-05-01	1078.4	728.4	4107-03-01	53.1	454.0	8320-02-01	458.6	14220.1	53518.8	7466-05-01	3354-09-01	5108-09-01	1859.6	4318-08-01	2032-03-01	781.1	4102-04-01	40.2	590.6	0.0	642.9	0.0	0.0	0.0	0.0	0.0	165.3	924.8	487.9	763.6	591.3	861.4	1187838.0	1166800.0	251233736267	25146030108
8	4791-02-01	310.4	13947.6	44679.1	6531-04-01	3089-07-01	3885.0	1714.8	644.8	1283.6	19491.3	3664-07-01	1736.5	736.8	561.3	3338-09-01	2025-08-30	215.9	3476-09-01	326.7	12509.8	43489.2	6550-08-01	3183-03-01	3887-02-01	1663.8	3935-08-01	1687.3	556.3	3644-06-01	2025-09-24	352.8	0.0	790.6	0.0	0.0	0.0	0.0	0.0	151.2	842.9	525.1	487.3	390.6	893.1	970003.0	958719.0	190827413965	193376266247
9	11017.1	448.4	14767.7	45637.2	7317-08-01	4222-05-01	5121-05-01	1805.8	623.8	736.1	18195.7	3870-06-01	1633.9	1035.4	592.7	3702-03-01	136.7	405.1	15310.8	261.4	14061.5	46626.4	6638-06-01	4253-06-01	4943-05-01	1954-09-01	3999-04-01	1704.7	679.1	3740-06-01	34.5	464.1	0.0	999.3	0.0	0.0	0.0	0.0	0.0	35.4	1174.1	445.6	450.4	479.2	1024.5	1067079.0	1037506.0	211379304621	209271842929
10	9110-02-01	296.9	15422.0	44535.2	7211.0	2833-08-01	4226-01-01	2146-04-01	920.2	1512.4	21812.0	3752-01-01	1654.2	878.4	426.1	3963-07-01	41.2	603.6	7203-04-01	481.1	15635.7	43703.4	7416-09-01	3131-07-01	4350-01-01	2029-06-01	3873-08-01	1549.5	397.6	3963-03-01	2025-06-09	607.9	0.0	2771-03-01	0.0	0.0	0.0	0.0	0.0	135.2	972.5	488.0	374.7	370.4	776.8	937656.0	916954.0	188981438608	187185265915
11	6504-09-01	264.5	14121.2	54259.4	8024-05-01	3527-01-01	4827-04-01	2074-04-01	971.3	1996-02-01	22402.3	4077-01-01	1828.9	1054.3	468.1	4181-04-01	2025-06-19	528.2	6312-02-01	263.0	13651.5	51677.1	6804-06-01	3727-03-01	4830-03-01	1904-02-01	3835-09-01	2191-03-01	743.9	4276-09-01	2025-07-12	486.3	0.0	849.2	0.0	0.0	0.0	0.0	0.0	116.5	989.0	511.0	424.1	451.4	1015.1	1024814.0	1007225.0	210440795652	208568780171
12	5414-01-01	255.2	13593.4	48616.8	6753-08-01	3540-07-01	5371-06-01	1773.8	870.4	2686-05-01	18817.0	3921-09-01	1758.9	943.4	744.2	3794-08-01	2025-09-15	592.3	5471-07-01	287.4	13502.7	51028.6	6876-04-01	3722-04-01	5633-08-01	1907-01-01	3831-03-01	1860.0	612.4	3646-02-01	2025-02-14	562.9	0.0	700.9	0.0	0.0	1.0	0.0	0.0	137.2	1117.3	617.1	507.0	491.9	718.9	1053641.0	1037392.0	226001162883	224430158418
13	9280-04-01	504.2	13485.6	43953.2	6583-09-01	3404-07-01	5044-01-01	1584.6	633.0	933.9	18585.7	4215-06-01	1830.0	1073.1	621.6	3512-05-01	2025-08-30	696.6	8529-08-01	437.5	12545.1	43977.3	6441-05-01	3265-05-01	5039-08-01	1633.2	4374-04-01	2044-08-01	804.2	3737-04-01	2025-05-22	695.5	0.0	999.9	0.0	0.0	0.0	0.0	0.0	136.6	914.0	385.5	449.6	415.1	947.8	1022971.0	1000787.0	207673503087	207581384736
14	4713-09-01	341.6	12647.5	43177.8	7203-02-01	3441-02-01	4794-04-01	1760.1	740.1	1787.1	17177.6	3827-02-01	1626.6	897.7	607.7	3304-08-01	66.6	321.2	4516-08-01	476.0	12371.0	45308.0	6667-08-01	3542.0	5007-06-01	1781.1	3938-09-01	1601.5	522.9	3426-08-01	107.8	532.9	0.0	1372.3	0.0	0.0	0.0	0.0	0.0	2025-06-21	804.7	501.3	469.0	588.3	885.9	1060933.0	1047477.0	224891620248	228426843817
15	7616-04-01	343.1	14169.8	54547.1	7000-07-01	4309-03-01	5133-01-01	1814.1	730.4	1631.0	19778.0	4280-04-01	1869.6	1192.1	836.0	3859-07-01	49.0	641.0	7981.0	411.9	13784.8	53520.9	6685-03-01	4476-06-01	4995.0	1801.5	4253-02-01	1951-04-01	817.4	3943-02-01	2025-02-26	735.9	0.0	775.5	0.0	0.0	0.0	0.0	0.0	124.3	910.1	557.1	475.4	446.8	891.7	1139906.0	1119453.0	26345815842	263330103934
16	8050-09-01	287.0	10687.3	37609.9	6029-07-01	2934-09-01	4046-09-01	1647.0	1012.7	1065.5	15667.5	3772-09-01	1544.6	919.5	671.5	3167-08-01	48.7	437.7	9486-05-01	387.9	9876-09-01	37738.4	6152-01-01	3065-02-01	4089-03-01	1503.9	3663-09-01	1844.4	597.7	3050-04-01	2025-07-28	478.8	0.0	1255.1	0.0	0.0	0.0	0.0	0.0	176.7	892.2	455.1	429.8	399.9	954.0	992483.0	970961.0	206720588224	209796705961
17	11253.0	441.9	13795.9	51365.0	6446-07-01	2958-07-01	4769-01-01	1937-06-01	1068.7	1222.6	22368.9	3949-06-01	1736.7	1651.7	609.7	3782-03-01	2025-09-13	496.4	11439.3	402.5	13173.4	50358.6	6397-02-01	3223-08-01	4808.0	2039-09-01	4005-05-01	2069-01-01	618.7	3830-03-01	2025-07-14	610.1	0.0	955.9	0.0	0.0	0.0	0.0	0.0	197.1	781.4	474.7	569.6	565.0	995.4	1021731.0	993620.0	199163793144	203585724732
18	3946-03-01	185.1	14674.1	48803.5	6218-08-01	2876-01-01	3392-08-01	1383.4	862.1	1382.8	20127.9	4245-06-01	1857.9	937.3	723.0	3517-02-01	2025-09-22	500.4	3357-09-01	413.3	13717.0	49442.8	5791-02-01	2921-09-01	4392-06-01	1585.0	4311-08-01	1833.5	605.0	3503-05-01	2025-05-13	493.6	0.0	1171.4	0.0	0.0	0.0	0.0	0.0	155.4	872.5	358.4	611.6	497.8	640.6	968307.0	957021.0	206102970176	209371268244
19	5162-06-01	239.6	11571.6	45326.9	7484-06-01	3606.0	4666-05-01	1675.4	748.1	1298.5	17684.2	4109-06-01	1606.8	966.3	603.1	3911-04-01	43.3	246.6	4094-02-01	216.4	11217.8	45042.0	7017-09-01	3754-02-01	4776-07-01	1750.0	3973-06-01	1669.5	577.3	3819-02-01	2025-07-22	521.5	0.0	611.7	0.0	0.0	0.0	0.0	0.0	107.3	1037.3	637.9	646.0	588.9	821.7	1031616.0	1018918.0	226801891891	229585204401
20	6035-09-01	133.7	12897.6	44753.6	5858-03-01	2963-01-01	4238-01-01	1671.7	969.0	1266.9	16653.8	3530.0	1650.4	958.8	501.2	3366-08-01	2025-09-23	535.1	6096-03-01	170.2	12022.9	44572.1	5878-01-01	3124.0	4196-01-01	1682.4	3674-04-01	1649.2	475.2	3297-05-01	2025-02-19	633.1	0.0	703.8	0.0	0.0	0.0	0.0	0.0	136.5	885.7	445.5	413.6	347.5	705.1	946576.0	930453.0	200332060117	201960952938
[truncated: 15 more columns]
