# Supplementary material for: Brain volumetric reductions in patients with thrombotic thrombocytopenic purpura
Source: PLoS One. 2025 Nov 5;20(11):e0334903. doi: 10.1371/journal.pone.0334903 (PMC12588533; doi:10.1371/journal.pone.0334903)
Supplement: S2 File — (XLSX) [file pone.0334903.s002.xlsx]

## Sheet: All
Measure:volume	Left-Lateral-Ventricle	Left-Inf-Lat-Vent	Left-Cerebellum-White-Matter	Left-Cerebellum-Cortex	Left-Thalamus	Left-Caudate	Left-Putamen	Left-Pallidum	3rd-Ventricle	4th-Ventricle	Brain-Stem	Left-Hippocampus	Left-Amygdala	CSF	Left-Accumbens-area	Left-VentralDC	Left-vessel	Left-choroid-plexus	Right-Lateral-Ventricle	Right-Inf-Lat-Vent	Right-Cerebellum-White-Matter	Right-Cerebellum-Cortex	Right-Thalamus	Right-Caudate	Right-Putamen	Right-Pallidum	Right-Hippocampus	Right-Amygdala	Right-Accumbens-area	Right-VentralDC	Right-vessel	Right-choroid-plexus	5th-Ventricle	WM-hypointensities	Left-WM-hypointensities	Right-WM-hypointensities	non-WM-hypointensities	Left-non-WM-hypointensities	Right-non-WM-hypointensities	Optic-Chiasm	CC_Posterior	CC_Mid_Posterior	CC_Central	CC_Mid_Anterior	CC_Anterior	BrainSegVol	BrainSegVolNotVent	lhCortexVol	rhCortexVol
1	3635.5	340.7	14209.9	39746.9	6418.8	2975.4	3941.5	1723.8	528.2	1214.7	18381.4	3605	1343.8	778.7	469.2	3836.9	8	440.9	3201	419	13784.3	40937.1	6115.7	2788.8	4044.1	1725.3	3656.9	1517.1	541.8	3615.7	9.5	532.8	0	1293.1	0	0	0	0	0	214.8	826.4	397.7	487.9	462.8	768.6	924521	914433	176804	179155
2	12436.5	477.1	12976.4	41377.1	5170.6	2584.1	3875.8	1402.5	1549.3	1337.1	14714.2	3290.9	1492.1	1030.5	326.1	3316	38	772.9	11792.5	491.7	11698.1	42539.7	4703.1	2785.1	4054.3	1427.8	3494.9	1609.1	355.5	2658.7	39.6	651.5	0	1268.7	0	0	0	0	0	109.8	669.2	279.6	279.5	355	748.5	882459	852276	186522	184137
3	11983.8	299.5	17228.7	46124.7	7061.4	3738.7	5795.4	2333.7	1172.9	2057	19822.1	4344.2	2394	1225.4	574.2	4089.1	40	642.3	10146.3	773.5	16364.2	47134	7665.2	3903.6	5895.1	2038.1	4596.1	2030.5	621.7	4068.2	143	765.6	0	1669.2	0	0	0	0	0	134.2	776.3	519.8	468.7	532	1062.9	1199513	1171144	238897	242596
4	6569.6	428.8	14979.6	46687.7	7485.4	4014.1	5772.7	1426.1	731.2	1345	19609.8	3951.5	1694	632.9	633.8	4308.1	44.4	348.8	5314.9	646.1	13654.3	43362.8	7345.9	4451.8	5035.7	2014.8	3945.1	2014.9	513.6	3950.1	18.1	613.1	0	5645.8	0	0	0	0	0	33.1	1004.4	676.3	755.9	758.8	902.4	1007583	991662	211796	208622
5	4311.8	374	14387.1	46739	7824.2	3502.4	6248.9	2020.2	605	1106.2	18855.8	4189	1862.2	671.2	680.2	3990.7	56.7	404.3	2907.3	497.7	13656.3	46057	7074.5	3453.6	5952.2	2157.9	3848.2	1980.7	811.8	3962.4	23.3	576.8	0	6098.6	0	0	0	0	0	89.5	1013.5	563.2	505.9	535	842.6	938013	927506	183565	187823
6	13005.5	387.1	14536	42319.8	6552.6	3029.7	4441.5	1789.8	2221.5	1253	16536.5	4305.4	1843.9	1333.1	460.5	3978.8	59.4	681.4	11488.8	452.2	12135.8	41768.3	7256.1	3379.8	4329.8	1510	4129	1679	485.5	3535.1	69.7	624.6	0	1665.5	0	0	0	0	0	109.7	828	487.3	405	435.7	945.1	1004515	973684	194008	198284
7	6516.4	169.3	14922.6	43720.1	7196.6	3335.6	5319.2	1689.2	1070.3	1198.5	18855.8	4084.7	1842.4	910.5	456.4	3856	31.1	727	6774.9	278.5	14807.6	44770.5	7256.5	3550.5	5488.4	1844	4078.5	2025.7	389	3806.2	16.6	740	0	1362	0	0	0	0	0	149.9	967	477.1	387.5	412	980.4	1037645	1020335	201434	200766
8	7936.4	410.8	19602.1	56101.3	10121.5	3978.2	5225.2	1556	1003.4	2398.9	23901.2	4607.3	1836.4	1141.2	469.1	4532.4	75.7	505.3	6047.1	81.9	20233.9	61802	7328.2	3859.3	5388.6	1693.7	3055.6	1498.6	725.2	4286.9	86.6	509.6	0	10437.3	0	0	0	0	0	59.2	1073.5	695.2	684.1	673.2	844.2	1143841	1124667	233663	236993
9	11019.3	342.2	13829	42606.5	7491	3236.2	4460.4	1840.1	1330	2090.9	18413.5	4086.3	1663.9	1061.4	545.7	3717.6	42.5	657.5	7208.8	299.4	13195.5	43582.5	7457.2	3594.6	4467.1	1762.4	4136.8	1753.9	500.6	3749.5	22.2	765.4	0	1015.9	0	0	0	0	0	161.1	741.2	447.2	363.8	371.2	871.8	989142	965019	201187	204114
10	5486.8	251.6	13136.1	38848.2	7255	3539.5	5350.7	1749.9	720.5	735.5	17022	3962	1890.5	733.8	431.1	3392.8	24	353	5266.6	339.5	13005.8	39219	7757.1	3773.6	5408.5	1676.6	4773.7	1974.9	521.9	3557.1	26.8	543.1	0	1106.7	0	0	0	0	0	70.7	865	478.2	479.4	509.1	1029.2	972689	959060	197832	198048
11	8119.9	283.1	15752.6	47182	7628.1	3383.1	5356.4	1735.9	672.6	1422.5	19342.6	3933	1633.2	898.9	479.2	4081.9	36.5	494.2	6923.7	471.4	14776.1	49127.5	9632.1	5285.4	5443.5	1635.2	3640.9	1769.9	498.4	4029.4	40.2	744.3	0	11058	0	0	0	0	0	58.9	916.7	481	390.5	573.2	801.2	1008399	988990	199348	201343
12	3108.9	292.6	13267	42478.9	6602.3	2746.7	5978	1715.2	522.1	1411.3	19823	3716.9	1663.4	735	462.2	3691.1	28.7	282.7	3338.8	436.4	13374.4	42814.3	6641	2878.1	5097.5	1709.6	3707.2	1556.4	422.4	3805.8	8	316.7	0	8413.6	0	0	0	0	0	85.8	1034.3	626.4	707	753.3	870.5	969993	960250	191645	197032
13	9916.4	371.1	15258	44244.3	6442.6	2836.9	5242	1698.3	1126.4	1314.6	16887.3	3741.1	1654.9	780	261.2	3610.5	31.3	529.2	6188.8	987.8	12215.4	41788	6052.7	2774.2	4898.3	1502.8	3910.7	1814.9	471	3252.2	42.6	506.7	0	1246.4	0	0	0	0	0	83	836.7	397.5	424.5	550.6	970.7	959608	938516	190634	186158
14	6636.8	324	14080.7	53226.8	6439	3016	4846.3	1546.4	747.4	1482.9	18949.1	4074.2	1835	962.8	524.4	3508.2	36.3	526	7468.6	453.3	12489.3	51645.9	5961.1	3357.2	4853.6	1604.4	4099.1	2215.2	467.9	3451.1	34.6	556.8	0	856.4	0	0	0	0	0	105	940.4	411.4	347.1	353.7	870.3	966217	947818	203818	204641
15	3356.2	345.4	13117.1	44330.3	6518.7	3748.3	5028.4	2015.9	414.8	1234	18747.8	4257.7	2158.9	767.5	806.9	4020.5	29.5	483.5	3446	623.3	12594	45276.6	6528.1	3704.5	5034.3	1763	4336.3	2260.4	807	3647.1	121.6	729.6	0	1000.1	0	0	0	0	0	125.9	1151.8	751.8	811.1	788.7	992.2	1041114	1030720	211560	213114
16	15925.8	557.5	14325.1	45554.6	6385.3	3745.9	4767	2025.7	1964.7	2892.9	19197.2	4023.6	1921.2	1224.1	446.5	3867.4	43.4	798.8	15658.3	632.6	13061.3	47898.3	6267.3	3630.3	5002.8	2036.1	4156.8	2279.7	499.1	3682.3	24.5	771.8	0	2707.3	0	0	0	0	0	166.7	1034.1	594.8	540.9	627.2	1045.6	1157766	1118164	216929	219183
[truncated: 15 more columns]
